# Supplementary material for: Increased Invasion Risk of Tagetes minuta L. in China under Climate Change: A Study of the Potential Geographical Distributions
Source: Plants (Basel). 2022 Nov 26;11(23):3248. doi: 10.3390/plants11233248 (PMC9737557; doi:10.3390/plants11233248)
Supplement: Supplementary file 1 [file plants-11-03248-s001.zip]

Archive with 1 entries (1 files):
- plants-1967754-supplementary.pdf
